# Supplementary material for: Facile Synthesis of Hierarchical CoSeO3‧2H2O Nanoflowers Assembled by Nanosheets as a Novel Anode Material for High-Performance Lithium-Ion Batteries
Source: Nanomaterials (Basel). 2022 Jul 19;12(14):2474. doi: 10.3390/nano12142474 (PMC9320587; doi:10.3390/nano12142474)
Supplement: Supplementary file 1 [file nanomaterials-12-02474-s001.zip]

Archive with 1 entries (1 files):
- nanomaterials-1784963-supplementary.pdf
